# Supplementary material for: Improved Calibration of the Human Mitochondrial Clock Using Ancient Genomes
Source: Mol Biol Evol. 2014 Aug 5;31(10):2780–92. doi: 10.1093/molbev/msu222 (PMC4166928; doi:10.1093/molbev/msu222)
Supplement: Supplementary Data [file supp_msu222_S2.xlsx]

## Sheet: AppendixS2
	Isolate	Type	Accession number	Country	Calibration	Pop	Continent	Source	Haplo
	El Sidron 1253	aAH	FM865409.1	Spain	Tips	Unknown	EUROPE	Briggs et al. 2009	NA
	Feldhofer 1	aAH	FM865407.1	Germany	Tips	Unknown	EUROPE	Briggs et al. 2009	NA
	Feldhofer 2	aAH	FM865408.1	Germany	Tips	Unknown	EUROPE	Briggs et al. 2009	NA
	Meznaiskaya 1	aAH	FM865411.1	Russia	Tips	Unknown	EUROPE	Briggs et al. 2009	NA
	Vindija 33.16	aAH	NC_011137.1	Croatia	Tips	Unknown	EUROPE	Green et al. 2008	NA
	Bla10	aAMH	KF523403.1	Germany	Tips	Unknown	EUROPE	Bollongino et al. 2013	H1c3
	Bla11	aAMH	KF523404.1	Germany	Tips	Unknown	EUROPE	Bollongino et al. 2013	U5b2b2
	Bla13	aAMH	KF523405.1	Germany	Tips	Unknown	EUROPE	Bollongino et al. 2013	H5
	Bla14	aAMH	KF523406.1	Germany	Tips	Unknown	EUROPE	Bollongino et al. 2013	U5b2b2
	Bla20	aAMH	KF523407.1	Germany	Tips	Unknown	EUROPE	Bollongino et al. 2013	U5a2c3
	Bla7	aAMH	KF523402.1	Germany	Tips	Unknown	EUROPE	Bollongino et al. 2013	H5
	BS11	aAMH	KC521454	China	Tips	Unknown	ASIA	Fu et al. 2013b	B4c1a
	Clovis	aAMH	Unknown	USA	Tips	Unknown	AMERICA	Rasmussen et al. 2014	D4h3a
	Dodge 152	aAMH	KC998703.1	Canada	Tips	Unknown	AMERICA	Cui et al. 2013	A2
	Dodge 160	aAMH	KC998705.1	Canada	Tips	Unknown	AMERICA	Cui et al. 2013	A2
	DolniVestonice13	aAMH	KC521459	Czech Republic	Tips	Unknown	EUROPE	Fu et al. 2013b	U8b
	DolniVestonice14	aAMH	KC521458	Czech Republic	Tips	Unknown	EUROPE	Fu et al. 2013b	U
	Konstenski 14	aAMH	FN600416.1	Russia	Tips	Unknown	EUROPE	Krause et al. 2010	U2
	La Brana 1	aAMH	JX186998.1	Spain	Tips	Unknown	EUROPE	Sánchez-Quinto et al. 2012	U5b2c1
	Loschbour	aAMH	KC521455	Luxembourg	Tips	Unknown	EUROPE	Fu et al. 2013b	U5b1a
	Lucy 938	aAMH	KC998702.1	Canada	Tips	Unknown	AMERICA	Cui et al. 2013	A2
	Lucy 939	aAMH	KC998701.1	Canada	Tips	Unknown	AMERICA	Cui et al. 2013	D4h3a
	Oberkassel998	aAMH	KC521457	Germany	Tips	Unknown	EUROPE	Fu et al. 2013b	U5b1
	Oetzi	aAMH	EU810403.1	Austro-Italian border	Tips	Unknown	EUROPE	Ermini et al. 2008	K1f
	Saqqaq	aAMH	EU725621.2	Greenland	Tips	Unknown	AMERICA	Gilbert et al. 2008	D2a1
	Tianyuan	aAMH	KC417443	China	Tips	Unknown	ASIA	Fu et al. 2013a	B4'5
	1239	CH	JQ702408	Spain	-	Unknown	EUROPE	Behar et al.(2012)	N1b1a5
	1766	CH	AY275530.1	Spain	Europe	Galicia	EUROPE	Olivieri et al. 2006	U6b
	2082	CH	AY275535.1	Mauritania	Europe	Unknown	AFRICA	Olivieri et al. 2006	U6a3
	7694	CH	JQ705310.1	Unknown	HaploL3	Africa	Unknown	Behar et al. 2008	L3k1
	686439	CH	JN253410.1	Chile	America4	Valparaiso	AMERICA	Bodner et al. 2012	D1g4
	686986	CH	JN253408.1	Chile	America4	Valparaiso	AMERICA	Bodner et al. 2012	D1g3
	00213U	CH	DQ523658.1	Italy	Sardinia+Europe	Unknown	EUROPE	Pala et al. 2009	U5b3a1a
	0176P	CH	DQ523628.1	Italy	Sardinia+Europe	Unknown	EUROPE	Pala et al. 2009	U5b3a1a
	2096T	CH	DQ523669.1	Italy	Sardinia+Europe	Unknown	EUROPE	Pala et al. 2009	U5b3a1a
	Ache20	CH		Paraguay	America2	Ache	AMERICA	This study (Sample from Wang et al. 2007)	B2h
	Ache29	CH		Paraguay	America2	Ache	AMERICA	This study (Sample from Wang et al. 2007)	B2h
	ACO389	CH	JN253435.1	Argentina	America4	Corrientes	AMERICA	Bodner et al. 2012	D1j1a2
	Adygei03	CH		Russia	-	Adygei	EUROPE	This study (Sample from HGDP-CEPH panel)	R1
	Adygei07	CH		Russia	-	Adygei	EUROPE	This study (Sample from HGDP-CEPH panel)	T2f
	AL25	CH	EF061153.1	Australia	Sahul	Arnehm Land	OCEANIA	Friedlaender et al. 2006	P3b1
	Am111	CH	AJ842748.1	Taiwan	-	Taiwan	ASIA	Knapp et al. 2012	B4a1a2
	Amb2	CH	FJ767910.1	Madagascar	Madacascar	Madagascar	AFRICA	Knapp et al. 2012	B4a1a1a2
	Apache514	CH	EU095526.1	USA	America1	Nadene/Apache	AMERICA	E. Tamm et al. 2007	A2a
	Arhuaco06	CH		Colombia	America1	Arhuaco	AMERICA	This study (Sample from Wang et al. 2007)	A2p
	Arhuaco11	CH		Colombia	America1	Arhuaco	AMERICA	This study (Sample from Wang et al. 2007)	A2h
	ARN104	CH	JN253404.1	Argentina	America4	Rio.Negro	AMERICA	Bodner et al. 2012	D1g2a
	AT04	CH	EF177408.1	Portugal	Europe	Unknown	EUROPE	Pereira et al. 2006	U5a2a1
	AUD3	CH	DQ404441	Australie	-	Aboriginal/Desert	OCEANIA	S. van Holst Pellekaan et al. 2010	S1a
	AUD32	CH	DQ404446	Australie	Sahul	Aboriginal/Riverine	OCEANIA	S. van Holst Pellekaan et al. 2010	P4b1
	AUR17	CH	DQ404444	Australie	Sahul	Aboriginal/Riverine	OCEANIA	S. van Holst Pellekaan et al. 2010	P8
	AUR6	CH	DQ404442	Australie	-	Aboriginal/Desert	OCEANIA	S. van Holst Pellekaan et al. 2010	M42a
	Aus16	CH	AY289054.1	Australie	Sahul	Unknown	OCEANIA	Pierson et al. 2006.	P7
	Aus20	CH	EF495220.1	Australie	-	Unknown	OCEANIA	Pierson et al. 2006.	S5
	Aus28	CH	EF495219.1	Australie	-	Unknown	OCEANIA	Hudjashov et al. 2007.	M15
	Aus33	CH	EF495218.1	Australie	-	Unknown	OCEANIA	Hudjashov et al. 2007.	Q2b
	Aus38	CH	EF495222.1	Australie	-	Unknown	OCEANIA	Hudjashov et al. 2007.	M14
	Aymara14	CH		Chile	America2	Aymara	AMERICA	This study (Sample from Wang et al. 2007)	B2
	Aymara31	CH		Chile	America2	Aymara	AMERICA	This study (Sample from Wang et al. 2007)	B2
	B009-099	CH	EF061156.1	PNG	Sahul	Markham	OCEANIA	Friedlaender et al. 2006	P4a1
	B015-040	CH	EF061155.1	PNG	Sahul	Garaina	OCEANIA	Friedlaender et al. 2006	P2
	Balochi08	CH		Pakistan	-	Balochi	ASIA	This study (Sample from HGDP-CEPH panel)	M65a
	Balochi24	CH		Pakistan	-	Balochi	ASIA	This study (Sample from HGDP-CEPH panel)	M5a2a1a
	BantuKenya07	CH		Kenya	HaploL3	BantuKenya	AFRICA	This study (Sample from HGDP-CEPH panel)	L3b1a1a
	BantuKenya08	CH		Kenya	-	BantuKenya	AFRICA	This study (Sample from HGDP-CEPH panel)	L5a1a
	Basque02	CH		France	PostGlacExpan	Basque	EUROPE	This study (Sample from HGDP-CEPH panel)	H1t1a
	Basque18	CH		France	-	Basque	EUROPE	This study (Sample from HGDP-CEPH panel)	V1a
	Bedouin11	CH		Israel	-	Bedouin	ASIA	This study (Sample from HGDP-CEPH panel)	W
	Bedouin45	CH		Israel	-	Bedouin	ASIA	This study (Sample from HGDP-CEPH panel)	H6b
	BiakaPygmy09	CH		CentralAfricanRepublic	-	BiakaPygmy	AFRICA	This study (Sample from HGDP-CEPH panel)	L1c1a1a1b1
	BiakaPygmy11	CH		CentralAfricanRepublic	-	BiakaPygmy	AFRICA	This study (Sample from HGDP-CEPH panel)	L1c4b
	BlueNG230	CH	EF061157.1	PNG	Sahul	Fringe	OCEANIA	Friedlaender et al. 2006	P4a1
	Brahui10	CH		Pakistan	-	Brahui	ASIA	This study (Sample from HGDP-CEPH panel)	U7a3
	Brahui25	CH		Pakistan	-	Brahui	ASIA	This study (Sample from HGDP-CEPH panel)	U2
	Bundi246LL	CH	EF061158.1	PNG	Sahul	Bundi	OCEANIA	Friedlaender et al. 2006	P4a
	Burusho05	CH		Pakistan	-	Burusho	ASIA	This study (Sample from HGDP-CEPH panel)	U4b
	Burusho20	CH		Pakistan	-	Burusho	ASIA	This study (Sample from HGDP-CEPH panel)	X2d
	C1112	CH	AY289069	Cook Islands	Remote_Oceania	Cook Islands	OCEANIA	Knapp et al. 2012	B4a1a1a1
	C1190	CH	AY289068.1	Cook Islands	Remote_Oceania	Cook Islands	OCEANIA	Knapp et al. 2012	B4a1a1a
	C1190	CH	AY289069.1	Cook Islands	Remote_Oceania	Cook Islands	OCEANIA	Knapp et al. 2012	B4a1a1a1
	Cabecar35	CH		CostaRica	America1	Cabecar	AMERICA	This study (Sample from Wang et al. 2007)	A2af1a1
	Cabecar36	CH		CostaRica	America1	Cabecar	AMERICA	This study (Sample from Wang et al. 2007)	A2af1a1
	Cambodian14	CH		Cambodia	-	Cambodian	ASIA	This study (Sample from HGDP-CEPH panel)	B5a1a
	Cambodian20	CH		Cambodia	-	Cambodian	ASIA	This study (Sample from HGDP-CEPH panel)	M72
	Cambridge ref	CH	NC_012920.1	UK	-	Unknown	EUROPE	Andrews et al. 2010	H2a2a1
	Can415	CH	AY275528.1	Canary Islands	Canary+Europe	Unknown	EUROPE	Pereira et al.2010	U6b1a
	CAPL029	CH	EF184615.1	Cameroon	-	Bakola	AFRICA	Gonder et al. 2007	L1c1a2b
	CAPL081	CH	EF184613.1	Cameroon	-	Bakola	AFRICA	Gonder et al. 2007	L1c1a2b
	CHIPPEWA20	CH	EU095242.1	Native.American	America5	W. Chippewa/NE	AMERICA	Fagundes et al. 2008	X2a1b1a
	CHIPPEWA44	CH	EU095243.1	Native.American	America5	W. Chippewa/NE	AMERICA	Fagundes et al. 2008	X2a1b
	CHIPPEWA76	CH	EU095244.1	Native.American	America5	W. Chippewa/NE	AMERICA	Fagundes et al. 2008	X2a1c
	CHIPPEWA85	CH	EU095245.1	Native.American	America5	W. Chippewa/NE	AMERICA	Fagundes et al. 2008	X2a1b1a
	CHIPPEWASWO97	CH	EU095247.1	Native.American	America5	Chippewa/NE	AMERICA	Fagundes et al. 2008	X2a1
	Colombian02	CH		Colombia	America3	Colombian	AMERICA	This study (Sample from HGDP-CEPH panel)	C1d1c1
	Colombian07	CH		Colombia	America2	Colombian	AMERICA	This study (Sample from HGDP-CEPH panel)	B2e
	CQ6	CH	FJ748719	Tibet	-	Unknown	ASIA	Palanichamy et al. 2004	N1a2
	Cree09	CH		Canada	America1	Cree	AMERICA	This study (Sample from Wang et al. 2007)	A2a
	Cree21	CH		Canada	America3	Cree	AMERICA	This study (Sample from Wang et al. 2007)	C1d1a1
	Dai03	CH		China	-	Dai	ASIA	This study (Sample from HGDP-CEPH panel)	C7a2
	Dai09	CH		China	-	Dai	ASIA	This study (Sample from HGDP-CEPH panel)	M7c3b
	Daur02	CH		China	-	Daur	ASIA	This study (Sample from HGDP-CEPH panel)	Y1a
	Daur10	CH		China	-	Daur	ASIA	This study (Sample from HGDP-CEPH panel)	M10a
	Dogrib39	CH	EU095538.1	USA	America1	Nadene/Dogrib	AMERICA	E. Tamm et al. 2007	A2
	Druze12	CH		Israel	-	Druze	ASIA	This study (Sample from HGDP-CEPH panel)	U3b3
	Druze16	CH		Israel	-	Druze	ASIA	This study (Sample from HGDP-CEPH panel)	K1a5
	E4	CH	AY289063.1	Australie	Sahul	Unknown	OCEANIA	Pierson et al. 2006.	P5
	Embera13	CH		Colombia	America1	Embera	AMERICA	This study (Sample from Wang et al. 2007)	A2p
	Embera25	CH		Colombia	America1	Embera	AMERICA	This study (Sample from Wang et al. 2007)	A2p
	ETH54	CH	JN655780.1	Ethiopia	HaploL3	Unknown	AFRICA	Soares et al. 2012	L3i1a
	ETH63	CH	JN655782.1	Ethiopia	HaploL3	Unknown	AFRICA	Soares et al. 2012	L3x1b
	French14	CH		France	Europe	French	EUROPE	This study (Sample from HGDP-CEPH panel)	U5b1b
	French23	CH		France	Europe	French	EUROPE	This study (Sample from HGDP-CEPH panel)	U5b1c1a
	GA8	CH	AY950296.2	Andamans Islands	-	Great Andamanese	Asia	Thangaraj et al. 2005	M32a
	GA9	CH	AY950297.2	Andamans Islands	-	Great Andamanese	Asia	Thangaraj et al. 2005	M31a1a
	GM1009	CH	AP010825.1	Japan	Japan + HaploM	Unknown	ASIA	Peng et al. 2011	M7a2a2
	Guarani644	CH		Brazil	America1	Guarani	AMERICA	This study (Sample from Wang et al. 2007)	A2
	Guarani655	CH		Brazil	America3	Guarani	AMERICA	This study (Sample from Wang et al. 2007)	C1b
	Guaymi01	CH		Panama	America2	Guaymi	AMERICA	This study (Sample from Wang et al. 2007)	B2d
	Guaymi10	CH		Panama	America1	Guaymi	AMERICA	This study (Sample from Wang et al. 2007)	A2w
	Han21	CH		China	-	Han	ASIA	This study (Sample from HGDP-CEPH panel)	M7b1'2'4'5'6'7'
	Han35	CH		China	-	Han	ASIA	This study (Sample from HGDP-CEPH panel)	M8a2b
	Hani71	CH	HM030521	China	-	Unknown	ASIA	Kong et al. (2011)	N1a3
	Hazara06	CH		Pakistan	-	Hazara	ASIA	This study (Sample from HGDP-CEPH panel)	M9a1a1c1b
	Hazara18	CH		Pakistan	-	Hazara	ASIA	This study (Sample from HGDP-CEPH panel)	F1g
	Hezhen07	CH		China	-	Hezhen	ASIA	This study (Sample from HGDP-CEPH panel)	D4o2a
	Hezhen09	CH		China	-	Hezhen	ASIA	This study (Sample from HGDP-CEPH panel)	C5d1
	HGDP01075	CH	EU597508.1	Italy	Sardinia+Europe	Unknown	EUROPE	Pala et al. 2009	U5b3a1a
	Huiliche07	CH		Chile	America4	Huiliche	AMERICA	This study (Sample from Wang et al. 2007)	D1g
	Huiliche11	CH		Chile	America4	Huiliche	AMERICA	This study (Sample from Wang et al. 2007)	D1g1b
	IAE2	CH	EU431083.1	USA	America2	Unknown	AMERICA	Achilli et al. 2008	B2a1
	IAG1	CH	EU431084.1	USA	America2	Unknown	AMERICA	Achilli et al. 2008	B2
	Inga06	CH		Colombia	America3	Inga	AMERICA	This study (Sample from Wang et al. 2007)	C1b
	Inga28	CH		Colombia	America3	Inga	AMERICA	This study (Sample from Wang et al. 2007)	C1c4
	Inuit181	CH	EU725614.2	Greenland	America1	Eskimos/Inuites	AMERICA	Gilbert et al. 2008	A2b1
	Inuit576	CH	EU725618.2	Greenland	America1	Eskimos/Inuites	AMERICA	Gilbert et al. 2008	A2a
	Italian03	CH		Italy	PostGlacExpan	Bergamo	EUROPE	This study (Sample from HGDP-CEPH panel)	H1ba
	Italian11	CH		Italy	-	Bergamo	EUROPE	This study (Sample from HGDP-CEPH panel)	HV0
	Japanese13	CH		Japan	-	Japanese	ASIA	This study (Sample from HGDP-CEPH panel)	F1b1a1a1
	Japanese20	CH		Japan	-	Japanese	ASIA	This study (Sample from HGDP-CEPH panel)	F1a1b
	JEMEZ22	CH	EU095248.1	Native.American	America5	Jemez/SE	AMERICA	Fagundes et al. 2008	X2a1a1
	JEMEZ435	CH	EU095249.1	Native.American	America5	Jemez/SE	AMERICA	Fagundes et al. 2008	X2a1a1
	JHA114	CH	JQ245777	Yemen	-	Unknown	ASIA	Fernandes et al.(2012)	N1a1a
	Kaingang106	CH		Brazil	America2	Kaingang	AMERICA	This study (Sample from Wang et al. 2007)	B2
	Kaingang79	CH		Brazil	America3	Kaingang	AMERICA	This study (Sample from Wang et al. 2007)	C1d1c1
	Kalash06	CH		Pakistan	-	Kalash	ASIA	This study (Sample from HGDP-CEPH panel)	R0a
	Kalash19	CH		Pakistan	-	Kalash	ASIA	This study (Sample from HGDP-CEPH panel)	R0a
	Karitiana18	CH		Brazil	America4	Karitiana	AMERICA	This study (Sample from HGDP-CEPH panel)	D1e
	Karitiana19	CH		Brazil	America4	Karitiana	AMERICA	This study (Sample from HGDP-CEPH panel)	D1e
	Ket2000	CH	EU787451	Russia	-	Unknown	EUROPE	Derbeneva et al.(2002)	N10a
	Kogi51	CH		Colombia	America3	Kogi	AMERICA	This study (Sample from Wang et al. 2007)	C1c3
	Kogi56	CH		Colombia	America1	Kogi	AMERICA	This study (Sample from Wang et al. 2007)	A2w
	L293	CH	EU092660.1	Israel	HaploL3	Yemenite Jew	ASIA	Behar et al. 2008	L3c
	L550	CH	EU092891.1	Chad	HaploL3	Unknown	AFRICA	Behar et al. 2008	L3f1a
	Lahu07	CH		China	-	Lahu	ASIA	This study (Sample from HGDP-CEPH panel)	C7a2
	Lahu10	CH		China	-	Lahu	ASIA	This study (Sample from HGDP-CEPH panel)	F1a1a
	M138	CH	FJ767911.1	Madagascar	Madacascar	Madagascar	AFRICA	Knapp et al. 2012	B4a1a1a2
	M164	CH	FJ767912.1	Madagascar	Madacascar	Madagascar	AFRICA	Knapp et al. 2012	B4a1a1a2
	Makrani09	CH		Pakistan	-	Makrani	ASIA	This study (Sample from HGDP-CEPH panel)	L2a1g
	Makrani25	CH		Pakistan	-	Makrani	ASIA	This study (Sample from HGDP-CEPH panel)	W3b
	Mam6	CH	GU733739.1	Philippines	-	Mamanwa	ASIA	Gunnarsdottir et al. 2011	N11b
	Mam62	CH	GU733742.1	Philippines	-	Mamanwa	ASIA	Gunnarsdottir et al. 2011	N11b
	Man102	CH	GU733759.1	Philippines	-	Manobo	ASIA	Gunnarsdottir et al. 2011	R9c1a
	Man97	CH	GU733798.1	Philippines	-	Manobo	ASIA	Gunnarsdottir et al. 2011	Y2a1
	Mandenka06	CH		Senegal	HaploL3	Mandenka	AFRICA	This study (Sample from HGDP-CEPH panel)	L3d1d
	Mandenka11	CH		Senegal	-	Mandenka	AFRICA	This study (Sample from HGDP-CEPH panel)	L2a1c3
	Maya06	CH		Mexico	America1	Maya	AMERICA	This study (Sample from HGDP-CEPH panel)	A2e
	Maya23	CH		Mexico	America1	Maya	AMERICA	This study (Sample from HGDP-CEPH panel)	A2m
	MbutiPygmy02	CH		Congo	-	MbutiPygmy	AFRICA	This study (Sample from HGDP-CEPH panel)	L2a2b1
	MbutiPygmy12	CH		Congo	-	MbutiPygmy	AFRICA	This study (Sample from HGDP-CEPH panel)	L0a2b
	Mco50	CH	JN253418.1	Argentina	America4	Neuquen	AMERICA	Bodner et al. 2012	D1g6
	mdmd25	CH	AP009443.1	Japan	Japan + HaploM	Unknown	ASIA	Peng et al. 2011	M7a1b
	Melanesian02	CH		Bougainville	-	Melanesian	OCEANIA	This study (Sample from HGDP-CEPH panel)	Q1c
	Melanesian19	CH		Bougainville	-	Melanesian	OCEANIA	This study (Sample from HGDP-CEPH panel)	Q1c
	MF025	CH	DQ372881.1	Vanuatu	Remote_Oceania	Unknown	OCEANIA	Knapp et al. 2012	B4a1a1a
	Miao01	CH		China	-	Miao	ASIA	This study (Sample from HGDP-CEPH panel)	A5b1b
	Miao09	CH		China	-	Miao	ASIA	This study (Sample from HGDP-CEPH panel)	M7b4
	Mixe15	CH		Mexico	America2	Mixe	AMERICA	This study (Sample from Wang et al. 2007)	B2c1
	Mixe34	CH		Mexico	America2	Mixe	AMERICA	This study (Sample from Wang et al. 2007)	B2
	Mixtec48	CH		Mexico	America1	Mixtec	AMERICA	This study (Sample from Wang et al. 2007)	A2m
	Mixtec73	CH		Mexico	America1	Mixtec	AMERICA	This study (Sample from Wang et al. 2007)	A2j1
	Mon515	CH	EF061154.1	PNG	Sahul	Mondobo	OCEANIA	Friedlaender et al. 2006	P3b1
	Mongola02	CH		China	-	Mongola	ASIA	This study (Sample from HGDP-CEPH panel)	B4a1c4
	Mongola10	CH		China	-	Mongola	ASIA	This study (Sample from HGDP-CEPH panel)	G2a'c
	Mozabite07	CH		Algeria	HaploL3	Mozabite	AFRICA	This study (Sample from HGDP-CEPH panel)	L3e2b1
	Mozabite11	CH		Algeria	-	Mozabite	AFRICA	This study (Sample from HGDP-CEPH panel)	H
	mt13	CH	phylotree.org	New.Zealand	New_Zealand	Maori	OCEANIA	Benton et al. 2012	B4a1a1a3
	mt14	CH	unpublished9	New Zealand	New_Zealand	Maori	OCEANIA	Benton et al. 2012	B4a1a1a3
	mt25	CH	phylotree.org	New.Zealand	New_Zealand	Maori	OCEANIA	Benton et al. 2012	B4a1a1a3
	mt28	CH	phylotree.org	New.Zealand	New_Zealand	Maori	OCEANIA	Benton et al. 2012	B4a1a1a3
	mt29	CH	phylotree.org	New.Zealand	New_Zealand	Maori	OCEANIA	Benton et al. 2012	B4a1a1a3
	mt3	CH	phylotree.org	New.Zealand	New_Zealand	Maori	OCEANIA	Benton et al. 2012	B4a1a1a3
	mt8	CH	phylotree.org	New.Zealand	New_Zealand	Maori	OCEANIA	Benton et al. 2012	B4a1a1a3
	N20	CH	AY950290.1	Andamans Islands	-	Great Nicobarese	Asia	Thangaraj et al. 2005	B5a1a1
	N4	CH	AY950289.2	Andamans Islands	-	Great Nicobarese	Asia	Thangaraj et al. 2005	F1a1a1
	Naxi08	CH		China	-	Naxi	ASIA	This study (Sample from HGDP-CEPH panel)	B4a4
	Naxi10	CH		China	-	Naxi	ASIA	This study (Sample from HGDP-CEPH panel)	G3a1
	NDsq0052	CH	AP008750.1	Japan	Japan + HaploM	Unknown	ASIA	Peng et al. 2011	M7a1a1a
	NDsq0153	CH	AP008790	Japan	-	Unknown	Asia	Tanaka et al.(2004)	N22a
	NWC15	CH	JQ664538.1	Sweden	Europe	Sweden	EUROPE	mitomap - http://www.mitomap.org/MITOMAP	U5a1a1
	O19	CH	AY950291.2	Andamans Islands	-	Onge	Asia	Thangaraj et al. 2005	M32a
	O21	CH	AY950293.2	Andamans Islands	-	Onge	Asia	Thangaraj et al. 2005	M31a1b
	Ojibwa967	CH		Canada	America5	Ojibwa	AMERICA	This study (Sample from Wang et al. 2007)	X2a1
	Ojibwa982	CH		Canada	America1	Ojibwa	AMERICA	This study (Sample from Wang et al. 2007)	A2i
	ONsq0072	CH	AP008585.1	Japan	Japan + HaploM	Unknown	ASIA	Peng et al. 2011	M7a1a3
	Orcadian05	CH		OrkneyIslands	-	Orcadian	EUROPE	This study (Sample from HGDP-CEPH panel)	H
	Orcadian12	CH		OrkneyIslands	-	Orcadian	EUROPE	This study (Sample from HGDP-CEPH panel)	X2b
	Oroqen02	CH		China	-	Oroqen	ASIA	This study (Sample from HGDP-CEPH panel)	F1b1
	Oroqen03	CH		China	-	Oroqen	ASIA	This study (Sample from HGDP-CEPH panel)	J1c10a
	Palestinian04	CH		Israel	-	Palestinian	ASIA	This study (Sample from HGDP-CEPH panel)	R0a2
	Palestinian09	CH		Israel	-	Palestinian	ASIA	This study (Sample from HGDP-CEPH panel)	R0a1a
	Pap100	CH	EF495215.1	PNG	Sahul	Papuan	OCEANIA	Hudjashov et al. 2007	P2
	Pap12	CH	EF495221.1	PNG	Sahul	Papuan	OCEANIA	Hudjashov et al. 2007	P4a1
	Pap45	CH	EF495217.1	PNG	-	Papuan	OCEANIA	Hudjashov et al. 2007	M29
	Papuan07	CH		PNG	Sahul	Papuan	OCEANIA	This study (Sample from HGDP-CEPH panel)	P1d1
	Papuan08	CH		PNG	-	Papuan	OCEANIA	This study (Sample from HGDP-CEPH panel)	Q3a1
	Pathan04	CH		Pakistan	-	Pathan	ASIA	This study (Sample from HGDP-CEPH panel)	H69
	Pathan07	CH		Pakistan	-	Pathan	ASIA	This study (Sample from HGDP-CEPH panel)	H2b
	PDsq0088	CH	AP008402.1	Japan	Japan + HaploM	Unknown	ASIA	Peng et al. 2011	M7a1a
	Pima20	CH		Mexico	America3	Pima	AMERICA	This study (Sample from HGDP-CEPH panel)	C1b
	Pima23	CH		Mexico	America3	Pima	AMERICA	This study (Sample from HGDP-CEPH panel)	C1b
	PO314	CH	DQ372878.1	Vanuatu	Remote_Oceania	Unknown	OCEANIA	Knapp et al. 2012	B4a1a1a
	PO44	CH	HQ873527.1	Vanuatu	Remote_Oceania	Port Olry	OCEANIA	Soares et al. 2011	B4a1a1a
	Polish_348	CH	EF153811	Poland	-	Unknown	EUROPE	Derenko et al.(2007)	N8
	Quiche24	CH		Guatemala	America1	kaqchikel	AMERICA	This study (Sample from Wang et al. 2007)	A2
	Quiche40	CH		Guatemala	America2	kaqchikel	AMERICA	This study (Sample from Wang et al. 2007)	B2
	R132	CH	AY714008	India	-	Unknown	ASIA	Ji et al.(2012)	N3
	Russian04	CH		Russia	Europe	Russian	EUROPE	This study (Sample from HGDP-CEPH panel)	U5a1a2a
	Russian11	CH		Russia	-	Russian	EUROPE	This study (Sample from HGDP-CEPH panel)	HV0a1
	S1216	CH	AY289093.1	Samoa	Remote_Oceania	Samoa	OCEANIA	Knapp et al. 2012	B4a1a1a1
	S1220	CH	AY289094.1	Samoa	Remote_Oceania	Samoa	OCEANIA	Knapp et al. 2012	B4a1a1a
	Sa1	CH	DQ902694.1	Sweden	-	Saami	EUROPE	Ingman et al. 2007	V
	Sa2	CH	DQ902695.1	Sweden	-	Saami	EUROPE	Ingman et al. 2007	Z1a1a
	Saami26	CH	AY882404	Norway	Europe	Norway	EUROPE	Achilli et al. 2005	U5b1b1a1
	Saami28	CH	AY882406	Norway	Europe	Norway	EUROPE	Achilli et al. 2005	U5b1b1a
	San03	CH		Namibia	-	San	AFRICA	This study (Sample from HGDP-CEPH panel)	L0d1c
	San06	CH		Namibia	-	San	AFRICA	This study (Sample from HGDP-CEPH panel)	L0d1b2
	San54L0d	CH	EF184591.1	South Africa	-	San	AFRICA	Gonder et al. 2007	L0d2c
	sanC2	CH	EF184593.1	South Africa	-	San	AFRICA	Gonder et al. 2007	L0d1c
	Sardinian13	CH		Italy	-	Sardinian	EUROPE	This study (Sample from HGDP-CEPH panel)	J1c
	Sardinian20	CH		Italy	PostGlacExpan	Sardinian	EUROPE	This study (Sample from HGDP-CEPH panel)	H1
	SCsq0070	CH	AP010730.1	Japan	Japan + HaploM	Unknown	ASIA	Peng et al. 2011	M7a1a
	SCsq0104	CH	AP010763.1	Japan	Japan + HaploM	Unknown	ASIA	Peng et al. 2011	M7a2a2
	SE161	CH	HQ651680.1	Canary Islands	Canary+Europe	Unknown	EUROPE	Pereira et al.2010	U6b1
	SE30	CH	HQ651676.1	Canary Islands	Canary+Europe	Unknown	EUROPE	Pereira et al.2010	U6b1a
	SE40	CH	HQ651677.1	Canary Islands	Canary+Europe	Unknown	EUROPE	Pereira et al.2010	U6b1
	SE81	CH	HQ651678.1	Canary Islands	Canary+Europe	Unknown	EUROPE	Pereira et al.2010	U6b1
	SE89	CH	HQ651679.1	Canary Islands	Canary+Europe	Unknown	EUROPE	Pereira et al.2010	U6b1a
	She02	CH		China	-	She	ASIA	This study (Sample from HGDP-CEPH panel)	B4b1a2e
	She07	CH		China	-	She	ASIA	This study (Sample from HGDP-CEPH panel)	M7c1b
	Sindhi12	CH		Pakistan	-	Sindhi	ASIA	This study (Sample from HGDP-CEPH panel)	W3a1b
	Sindhi15	CH		Pakistan	-	Sindhi	ASIA	This study (Sample from HGDP-CEPH panel)	W4
	SUD1	CH	JN655822.1	Sudan	HaploL3	Unknown	AFRICA	Soares et al. 2012	L3e5
	Sur131	CH	GU733804.1	Philippines	-	Surigaonon	ASIA	Gunnarsdottir et al. 2011	M7c3c
	Sur132	CH	GU733805.1	Philippines	-	Surigaonon	ASIA	Gunnarsdottir et al. 2011	M21a
	Surui06	CH		Brazil	America4	Surui	AMERICA	This study (Sample from HGDP-CEPH panel)	D1a1
	Surui18	CH		Brazil	America4	Surui	AMERICA	This study (Sample from HGDP-CEPH panel)	D1a1
	TArara39	CH		Colombia	America4	Ticuna Arara	AMERICA	This study (Sample from Wang et al. 2007)	D1
	TArara51	CH		Colombia	America4	Ticuna Arara	AMERICA	This study (Sample from Wang et al. 2007)	D1
	TCsq0007	CH	AP008266.1	Japan	Japan + HaploM	Unknown	ASIA	Peng et al. 2011	M7a1b
	TL36	CH	DQ372886.1	Tonga	Remote_Oceania	Unknown	OCEANIA	Knapp et al. 2012	B4a1a1a
	Tm19	CH	GU122992	Russia	-	Unknown	EUROPE	Malyarchuk et al. (2010)	N9a10
	TMF020	CH	AP012414	Malaysia	-	Unknown	ASIA	Jinam et al.(2012)	N9b2
	TNentsi02U	CH		Siberia	-	Tundra Nentsi	ASIA	This study (Sample from Wang et al. 2007)	U5b2a1a2
	TNentsi04U	CH		Siberia	-	Tundra Nentsi	ASIA	This study (Sample from Wang et al. 2007)	C4a1c1
	Tor118	CH	AY882408.1	Unknown	Europe	Europe	Unknown	Achilli et al. 2005	U5b1b1e
	Tor128	CH	AY882401.1	Unknown	Europe	Europe	Unknown	Achilli et al. 2005	U5b1b1d
	Tor148	CH	GQ129156.1	Italy	Sardinia+Europe	Unknown	EUROPE	Pala et al. 2009	U5b3a1a
	Tor153	CH	GQ129154.1	Italy	Sardinia+Europe	Unknown	EUROPE	Pala et al. 2009	U5b3a1a
	Tor228	CH	GQ129155.1	Italy	Sardinia+Europe	Unknown	EUROPE	Pala et al. 2009	U5b3a1a
	Tor233	CH	GQ129152.1	Italy	Sardinia+Europe	Unknown	EUROPE	Pala et al. 2009	U5b3a1a
	Tor244	CH	EF064342.1	Morocco	Europe	Unknown	AFRICA	Olivieri et al. 2006	U6d1b
	Tor245	CH	EF064336.1	Italy	Europe	Unknown	EUROPE	Olivieri et al. 2006	U6a7a
	Tor251	CH	EF064323.1	Ethiopia	Europe	Unknown	AFRICA	Olivieri et al. 2006	U6a2a1
	Tor252	CH	EF064330.1	Nigeria	Europe	Unknown	AFRICA	Olivieri et al. 2006	U6a5a
	Tor257	CH	EF064327.1	Iraq	Europe	Unknown	ASIA	Olivieri et al. 2006	U6a4
	Tor35	CH	AY738974.1	Italy	PostGlacExpan	Unknown	EUROPE	Achilli et al. 2004	H1
	Tor36	CH	AY738975.1	Italy	PostGlacExpan	Unknown	EUROPE	Achilli et al. 2004	H1b1a
	Tor37	CH	AY738976.1	Italy	PostGlacExpan	Unknown	EUROPE	Achilli et al. 2004	H1
	Tor38	CH	AY738977.1	Iraq	PostGlacExpan	Unknown	EUROPE	Achilli et al. 2004	H1bp
	Tor42	CH	AY738981.1	Italy	PostGlacExpan	Unknown	EUROPE	Achilli et al. 2004	H1ab1
	Tor43	CH	AY738982.1	Italy	PostGlacExpan	Unknown	EUROPE	Achilli et al. 2004	H1ab1
	Tor45	CH	AY738984.1	Spain	PostGlacExpan	Unknown	EUROPE	Achilli et al. 2004	H3
	Tor46	CH	AY738985.1	Italy	PostGlacExpan	Unknown	EUROPE	Achilli et al. 2004	H3
	Tor47	CH	AY738986.1	Italy	PostGlacExpan	Unknown	EUROPE	Achilli et al. 2004	H3a1
	Tor48	CH	AY738987.1	Spain	PostGlacExpan	Unknown	EUROPE	Achilli et al. 2004	H3
	Tor49	CH	AY738988.1	Italy	PostGlacExpan	Unknown	EUROPE	Achilli et al. 2004	H3b5
	Tor50	CH	AY738989.1	Spain	PostGlacExpan	Unknown	EUROPE	Achilli et al. 2004	H3
	Tor51	CH	AY738990.1	Italy	PostGlacExpan	Unknown	EUROPE	Achilli et al. 2004	H3c1
	Tor52	CH	AY738991.1	Spain	PostGlacExpan	Unknown	EUROPE	Achilli et al. 2004	H3c2a
	Tor682	CH	FJ168757.1	USA	America5	Minnesota	AMERICA	Perego et al. 2009	X2a2
	Tor683	CH	FJ168758.1	USA	America5	Sioux	AMERICA	Perego et al. 2009	X2a1a
	Tor685	CH	FJ168760.1	USA	America5	Pennsylvania	AMERICA	Perego et al. 2009	X2a1b
	Tor688	CH	FJ168763.1	USA	America5	North.Dakota	AMERICA	Perego et al. 2009	X2a1b1a
	Tor689	CH	FJ168764.1	USA	America5	Wisconsin	AMERICA	Perego et al. 2009	X2a1c
	Tor69	CH	DQ341069.1	Ethiopia	HaploL3	Unknown	AFRICA	Torroni et al. 2006	L3i1b
	Tor690	CH	FJ168765.1	Canada	America5	Ojibwa	AMERICA	Perego et al. 2009	X2a1
	Tor83	CH	DQ341076.1	Ethiopia	HaploL3	Unknown	AFRICA	Torroni et al. 2006	L3f2a1
	Tor84	CH	DQ341074.1	Ethiopia	HaploL3	Unknown	AFRICA	Torroni et al. 2006	L3c
	TTarapaca13	CH		Colombia	America1	Ticuna Tarapaca	AMERICA	This study (Sample from Wang et al. 2007)	A2ac
	TTarapaca22	CH		Colombia	America1	Ticuna Tarapaca	AMERICA	This study (Sample from Wang et al. 2007)	A2ac
	Tu03	CH		China	-	Tu	ASIA	This study (Sample from HGDP-CEPH panel)	D1h
	Tu08	CH		China	-	Tu	ASIA	This study (Sample from HGDP-CEPH panel)	A4c
	Tujia03	CH		China	-	Tujia	ASIA	This study (Sample from HGDP-CEPH panel)	B4h
	Tujia08	CH		China	-	Tujia	ASIA	This study (Sample from HGDP-CEPH panel)	D4b2b2b
	Tuscan05	CH		Italy	-	Tuscan	EUROPE	This study (Sample from HGDP-CEPH panel)	H
	Tuscan06	CH		Italy	-	Tuscan	EUROPE	This study (Sample from HGDP-CEPH panel)	U2e1a1
	tzbg005	CH	EF184637.1	Tanzania	-	Burunge	AFRICA	Gonder et al. 2007	M1a5
	tzbg031	CH	EF184589.1	Tanzania	-	Burunge	AFRICA	Gonder et al. 2007	L0d3
	TZDT067	CH	EF184601.1	Tanzania	-	Datog	AFRICA	Gonder et al. 2007	L0a1c
	TZDT068	CH	EF184599.1	Tanzania	-	Datog	AFRICA	Gonder et al. 2007	L0f2a
	TZHZ251	CH	EF184622.1	Tanzania	HaploL3	Hadza	AFRICA	Gonder et al. 2007	L3h1a2
	TZIQ006	CH	EF184632.1	Tanzania	HaploL3	Iraqw	AFRICA	Gonder et al. 2007	L3h1a2a1
	tzms007	CH	EF184626.1	Tanzania	-	Maasai	AFRICA	Gonder et al. 2007	M1a1
	tzms014	CH	EF184621.1	Tanzania	-	Maasai	AFRICA	Gonder et al. 2007	L2d1a
	TZMW027	CH	EF184638.1	Tanzania	-	Mbugwe	AFRICA	Gonder et al. 2007	N1a1a3
	TZMW031	CH	EF184641.1	Tanzania	HaploL3	Mbugwe	AFRICA	Gonder et al. 2007	L3d1a1a
	tzsw005	CH	EF184606.1	Tanzania	-	Sandawe	AFRICA	Gonder et al. 2007	L0a2
	tztr007	CH	EF184628.1	Tanzania	HaploL3	Turu	AFRICA	Gonder et al. 2007	L3d1a1a
	tztr024	CH	EF184630.1	Tanzania	HaploL3	Turu	AFRICA	Gonder et al. 2007	L3a1
	unknw	CH	AF347007.1	Samoa	Remote_Oceania	Samoa	OCEANIA	Knapp et al. 2012	B4a1a1a
	unknw	CH	AY289102.1	Tonga	Remote_Oceania	Unknown	OCEANIA	Knapp et al. 2012	B4a1a1a
	unknw	CH	AY195773.1	Finland	-	Finland	EUROPE	Mishmar et al. 2010	X2c1
	unknw	CH	AY195779.2	Finland	-	Finland	EUROPE	Mishmar et al. 2010	W1a
	unknw	CH	DQ372870.1	Trobriand Islands (PNG)	Sahul	Papuan	OCEANIA	Pierson et al. 2006	P2
	UV1145	CH	EF061159.1	PNG	Sahul	Nakanai	OCEANIA	Friedlaender et al. 2006	P4a
	Uygur05	CH		China	-	Uygur	ASIA	This study (Sample from HGDP-CEPH panel)	B4
	Uygur07	CH		China	-	Uygur	ASIA	This study (Sample from HGDP-CEPH panel)	R2
	Vi17	CH	DQ902701.1	Sweden	-	Saami	EUROPE	Ingman et al. 2007	Z1a1a
	Vi35	CH	DQ902702.1	Sweden	-	Saami	EUROPE	Ingman et al. 2007	V7a1
	Volga81	CH	DQ902710.1	Russia	-	Saami	EUROPE	Ingman et al. 2007	Z1a1a
	Volga92	CH	DQ902711.1	Russia	-	Saami	EUROPE	Ingman et al. 2007	Z1a1a
	Wayuu31	CH		Colombia	America3	Wayuu	AMERICA	This study (Sample from Wang et al. 2007)	C1b
	Wayuu38	CH		Colombia	America2	Wayuu	AMERICA	This study (Sample from Wang et al. 2007)	B2d
	Xibo05	CH		China	-	Xibo	ASIA	This study (Sample from HGDP-CEPH panel)	U4a2a1
	Xibo06	CH		China	-	Xibo	ASIA	This study (Sample from HGDP-CEPH panel)	C5a1
	Yakut01	CH		Siberia	-	Yakut	ASIA	This study (Sample from HGDP-CEPH panel)	Z3a1
	Yakut19	CH		Siberia	-	Yakut	ASIA	This study (Sample from HGDP-CEPH panel)	D5a2a2
	Yi09	CH		China	-	Yi	ASIA	This study (Sample from HGDP-CEPH panel)	B5a1
	Yi10	CH		China	-	Yi	ASIA	This study (Sample from HGDP-CEPH panel)	B5a1a
	Yoruba16	CH		Nigeria	-	Yoruba	AFRICA	This study (Sample from HGDP-CEPH panel)	L1b1a
	Yoruba19	CH		Nigeria	-	Yoruba	AFRICA	This study (Sample from HGDP-CEPH panel)	L2a1f
	Zapotec64	CH		Mexico	America1	Zapotec	AMERICA	This study (Sample from Wang et al. 2007)	A2
	Zapotec82	CH		Mexico	America3	Zapotec	AMERICA	This study (Sample from Wang et al. 2007)	C1b
	Zenu14	CH		Colombia	America3	Zenu	AMERICA	This study (Sample from Wang et al. 2007)	C1c3
	Zenu15	CH		Colombia	America3	Zenu	AMERICA	This study (Sample from Wang et al. 2007)	C1c3
	Zhuang10	CH	HM030548	China	-	Unknown	ASIA	Kong et al. (2011)	N2a
