# Supplementary material for: Improved Calibration of the Human Mitochondrial Clock Using Ancient Genomes
Source: Mol Biol Evol. 2014 Aug 5;31(10):2780–92. doi: 10.1093/molbev/msu222 (PMC4166928; doi:10.1093/molbev/msu222)
Supplement: Supplementary Data [file supp_msu222_S9.txt]

#NEXUS
begin trees;
tree tree1 = [&r] ((((('CH.Nigeria.Iso.Yoruba16.Haplo.L1b1a.Age0.':0.1012532919761746, ((('CH.Cameroon.Iso.CAPL081.Haplo.L1c1a2b.Age0.':0.01427091953903652, 'CH.Cameroon.Iso.CAPL029.Haplo.L1c1a2b.Age0.':0.01427091953903652):0.029906975841566142, 'CH.CentralAfricanRepublic.Iso.BiakaPygmy09.Haplo.L1c1a1a1b1.Age0.':0.04417789538060273):0.020112296929078923, 'CH.CentralAfricanRepublic.Iso.BiakaPygmy11.Haplo.L1c4b.Age0.':0.06429019230968189):0.03696309966649305):0.022041770116459823, (((((('CH.Pakistan.Iso.Makrani09.Haplo.L2a1g.Age0.':0.02563330842003577, 'CH.Nigeria.Iso.Yoruba19.Haplo.L2a1f.Age0.':0.02564504589802842):0.006530011500359523, 'CH.Senegal.Iso.Mandenka11.Haplo.L2a1c3.Age0.':0.03132926137998247):0.01138328704477772, 'CH.Congo.Iso.MbutiPygmy02.Haplo.L2a2b1.Age0.':0.04300940548851568):0.02860740598315529, 'CH.Tanzania.Iso.tzms014.Haplo.L2d1a.Age0.':0.07162062310122594):0.021851272352101207, ((((((((((('CH.China.Iso.Oroqen02.Haplo.F1b1.Age0.':0.01144738692859007, 'CH.Japan.Iso.Japanese13.Haplo.F1b1a1a1.Age0.':0.01144738692859007):0.017144455529918147, 'CH.Pakistan.Iso.Hazara18.Haplo.F1g.Age0.':0.028562101218711708):0.0057311792246130975, (('CH.China.Iso.Lahu10.Haplo.F1a1a.Age0.':0.01079411121347923, 'CH.Andamans.Islands.Iso.N4.Haplo.F1a1a1.Age0.':0.010795039700672663):0.0052719869827802645, 'CH.Japan.Iso.Japanese20.Haplo.F1a1b.Age0.':0.016053289380038808):0.01809820210633132):0.0116776783040604, 'CH.Philippines.Iso.Man102.Haplo.R9c1a.Age0.':0.04588478252830645):0.011315902039549752, (('CH.Russia.Iso.Adygei03.Haplo.R1.Age0.':0.05610022682282504, ('CH.China.Iso.Uygur07.Haplo.R2.Age0.':0.049324141586341304, ('CH.Russia.Iso.Adygei07.Haplo.T2f.Age0.':0.0398320281844517, ('CH.Italy.Iso.Sardinian13.Haplo.J1c.Age0.':0.014070216078933545, 'CH.China.Iso.Oroqen03.Haplo.J1c10a.Age0.':0.014070216078933545):0.02576181210551824):0.009964521601184327):0.005677383342736845):0.0028948654912578533, (((('CH.Italy.Iso.Italian11.Haplo.HV0.Age0.':0.021905248690131593, (('CH.France.Iso.Basque18.Haplo.V1a.Age0.':0.011449853646454676, ('CH.Sweden.Iso.Vi35.Haplo.V7a1.Age0.':0.005094969120428318, 'CH.Sweden.Iso.Sa1.Haplo.V.Age0.':0.005084357810881187):0.00643968120605977):0.004644831299313758, 'CH.Russia.Iso.Russian11.Haplo.HV0a1.Age0.':0.015875625311235604):0.0059993680404439795):0.009095046614243308, ((('CH.Israel.Iso.Bedouin45.Haplo.H6b.Age0.':0.018660359571433985, ((('A.H.AMH.Bla7.Age.0.003666':0.006585494008873397, 'A.H.AMH.Bla13.Age.0.003513':0.006076168502478426):0.005552108130183256, ('CH.OrkneyIslands.Iso.Orcadian05.Haplo.H.Age0.':0.008989864507680358, ('CH.Algeria.Iso.Mozabite11.Haplo.H.Age0.':0.009069509597872012, 'CH.Italy.Iso.Tuscan05.Haplo.H.Age0.':0.0123654457112147):0.0038517895885919135):0.005568607678464742):0.004658420359760816, ('CH.UK.Iso.ref.Haplo.H2a2a1.Age0.':0.01609460108463394, 'CH.Pakistan.Iso.Pathan07.Haplo.H2b.Age0.':0.01486591143838412):0.004317406566828936):0.0031953357337532176):0.002878343080154131, (('CH.Italy.Iso.Tor46.Haplo.H3.Cal.PostGlacExpan.Age0.':0.010690576006500387, ('CH.Italy.Iso.Tor49.Haplo.H3b5.Cal.PostGlacExpan.Age0.':0.012633876124092242, ('CH.Spain.Iso.Tor45.Haplo.H3.Cal.PostGlacExpan.Age0.':0.008375469151815145, ('CH.Spain.Iso.Tor52.Haplo.H3c2a.Cal.PostGlacExpan.Age0.':0.008473205455273766, 'CH.Spain.Iso.Tor50.Haplo.H3.Cal.PostGlacExpan.Age0.':0.007813719999026619):0.002326198721808627):0.00384112628879208):0.0016701928045505761):0.001851153702895333, ('CH.Italy.Iso.Tor47.Haplo.H3a1.Cal.PostGlacExpan.Age0.':0.013578439385732426, ('CH.Spain.Iso.Tor48.Haplo.H3.Cal.PostGlacExpan.Age0.':0.009766849645556614, 'CH.Italy.Iso.Tor51.Haplo.H3c1.Cal.PostGlacExpan.Age0.':0.012945981898035462):0.0025728865950811965):0.0021603500089411617):0.003951715512091407):0.0022438299331427845, (((('CH.Iraq.Iso.Tor38.Haplo.H1bp.Cal.PostGlacExpan.Age0.':0.01036524058810114, ('CH.Italy.Iso.Sardinian20.Haplo.H1.Cal.PostGlacExpan.Age0.':0.009176089246379545, 'CH.Italy.Iso.Tor37.Haplo.H1.Cal.PostGlacExpan.Age0.':0.007633025225974743):0.004095033307873297):0.0031149158701291985, ('CH.Italy.Iso.Tor36.Haplo.H1b1a.Cal.PostGlacExpan.Age0.':0.014921585953056685, 'A.H.AMH.Bla10.Age.0.003418':0.009661591253833621):0.001453948605615014):0.0019171628978773146, ('CH.Italy.Iso.Italian03.Haplo.H1ba.Cal.PostGlacExpan.Age0.':0.01154558614688648, 'CH.France.Iso.Basque02.Haplo.H1t1a.Cal.PostGlacExpan.Age0.':0.01186879260153659):0.001971677029744492):0.0015166879763891022, ('CH.Italy.Iso.Tor35.Haplo.H1.Cal.PostGlacExpan.Age0.':0.012512809680507829, ('CH.Italy.Iso.Tor42.Haplo.H1ab1.Cal.PostGlacExpan.Age0.':0.0063300813009814876, 'CH.Italy.Iso.Tor43.Haplo.H1ab1.Cal.PostGlacExpan.Age0.':0.0064866233309216715):0.004938909379893108):0.0020629268741797534):0.003670792523322511):0.007542095160666276):0.0028708867720381006, 'CH.Pakistan.Iso.Pathan04.Haplo.H69.Age0.':0.031041068472908998):0.00871499426617764, (('CH.Pakistan.Iso.Kalash06.Haplo.R0a.Age0.':0.004556630662452296, 'CH.Pakistan.Iso.Kalash19.Haplo.R0a.Age0.':0.004556630662452296):0.01994054192088897, ('CH.Israel.Iso.Palestinian04.Haplo.R0a2.Age0.':0.01678434305336761, 'CH.Israel.Iso.Palestinian09.Haplo.R0a1a.Age0.':0.01680861284812398):0.008149616448995969):0.017291009493410964):0.012849481365196236):0.0034721211216384405):0.0026079734886028326, ((('A.H.AMH.DolniVestonice14.KC521458.1.Age.0.03107':0.009594566215330023, (('CH.Portugal.Iso.AT04.Haplo.U5a2a1.Cal.Europe.Age0.':0.02337913481313776, ('A.H.AMH.Bla20.Age.0.008652':0.012843120916243197, ('CH.Sweden.Iso.NWC15.Haplo.U5a1a1.Cal.Europe.Age0.':0.01758696584746009, 'CH.Russia.Iso.Russian04.Haplo.U5a1a2a.Cal.Europe.Age0.':0.01758696584746009):0.006612457569107805):0.003953600676037187):0.007622328971730336, ((('CH.France.Iso.French23.Haplo.U5b1c1a.Cal.Europe.Age0.':0.01962337206810999, (((('CH.Unknwm.Iso.Tor128.Haplo.U5b1b1d.Cal.Europe.Age0.':0.011887237369119029, (('CH.Norway.Iso.Saami26.Haplo.U5b1b1a1.Cal.Europe.Age0.':0.00774312130200738, 'CH.Norway.Iso.Saami28.Haplo.U5b1b1a.Cal.Europe.Age0.':0.0077467354432755745):0.004262334949353501, 'CH.Unknwm.Iso.Tor118.Haplo.U5b1b1e.Cal.Europe.Age0.':0.012164944240594694):0.0017545082622375254):0.007424158605492108, 'CH.France.Iso.French14.Haplo.U5b1b.Cal.Europe.Age0.':0.01980994432328873):0.002102552446705283, ('A.H.AMH.Bla14.Age.0.003604':0.010894336745332597, 'A.H.AMH.Bla11.Age.0.003922':0.0105759139645218):0.008653926877678665):0.0014452872576867963, 'A.H.AMH.Oberkassel998.KC521457.1.Age.0.01387':0.006715343778390788):0.0020604049923895608):0.0029797574512351434, 'A.H.AMH.Loschbour.KC521455.1.Age.0.007927':0.015239588513622816):0.0018227739177290384, (((((('CH.Italy.Iso.Tor228.Haplo.U5b3a1a.Cal.Sardinia+Europe.Age0.':0.0027992510045475897, 'CH.Italy.Iso.HGDP01075.Haplo.U5b3a1a.Cal.Sardinia+Europe.Age0.':0.0029080057141552163):0.0026025010461595307, 'CH.Italy.Iso.Tor233.Haplo.U5b3a1a.Cal.Sardinia+Europe.Age0.':0.005686250136780198):0.002001025411831532, 'CH.Italy.Iso.0176P.Haplo.U5b3a1a.Cal.Sardinia+Europe.Age0.':0.005467396023817145):0.001407752685922606, (('CH.Italy.Iso.2096T.Haplo.U5b3a1a.Cal.Sardinia+Europe.Age0.':0.006413226501013946, 'CH.Italy.Iso.00213U.Haplo.U5b3a1a.Cal.Sardinia+Europe.Age0.':0.0028124129635138427):0.0016801337022978476, 'CH.Italy.Iso.Tor148.Haplo.U5b3a1a.Cal.Sardinia+Europe.Age0.':0.006554836129477122):0.0011083881446317643):0.0027170705440300027, 'CH.Italy.Iso.Tor153.Haplo.U5b3a1a.Cal.Sardinia+Europe.Age0.':0.0068931527213227685):0.013380805766648494, ('CH.Siberia.Iso.TNentsi02U.Haplo.U5b2a1a2.Age0.':0.020936744057432594, 'A.H.AMH.Spain.La.Brana.1.JX186998.1.Age.0.007751':0.01315847062931699):0.00476834517430182):0.0015853463608120994):0.005748779373083883):0.00685596815736666):0.00860076459299936, ((((('CH.Pakistan.Iso.Brahui25.Haplo.U2.Age0.':0.04393465462570036, 'CH.Italy.Iso.Tuscan06.Haplo.U2e1a1.Age0.':0.0439828998887948):0.0024547901669667357, 'A.H.AMH.Konstenski.14.Russia.FN600416.1.Age.0.03732':0.006884720923227472):0.0026984679955195825, ('A.H.AMH.DolniVestonice13.KC521459.1.Age.0.03107':0.008304395592558803, ('A.H.AMH.Oetzi.EU810403.1.Age.0.005144':0.007261724162689185, 'CH.Israel.Iso.Druze16.Haplo.K1a5.Age0.':0.012489454254797881):0.026968770505723296):0.0076143141033425754):0.0011986724072979074, ('CH.Israel.Iso.Druze12.Haplo.U3b3.Age0.':0.04131561767445052, ('CH.China.Iso.Xibo05.Haplo.U4a2a1.Age0.':0.021594210089064817, 'CH.Pakistan.Iso.Burusho05.Haplo.U4b.Age0.':0.021594210089064817):0.019666795317401526):0.005917396008156159):0.0013410127860903549, 'CH.Pakistan.Iso.Brahui10.Haplo.U7a3.Age0.':0.04615591168171356):0.002604570130669808):0.001643251562907203, ((('CH.Spain.Iso.1766.Haplo.U6b.Cal.Europe.Age0.':0.020814234093365136, (('CH.Canary.Islands.Iso.SE40.Haplo.U6b1.Cal.Canary+Europe.Age0.':0.0059999970315601225, ('CH.Canary.Islands.Iso.SE81.Haplo.U6b1.Cal.Canary+Europe.Age0.':0.005231548404173349, ('CH.Canary.Islands.Iso.Can415.Haplo.U6b1a.Cal.Canary+Europe.Age0.':0.0032235382356952226, ('CH.Canary.Islands.Iso.SE30.Haplo.U6b1a.Cal.Canary+Europe.Age0.':0.002448914716386074, 'CH.Canary.Islands.Iso.SE89.Haplo.U6b1a.Cal.Canary+Europe.Age0.':0.0023785303059873503):0.0028515921410868566):0.0029840258909372267):0.0016549923828318687):0.0025823987951700362, 'CH.Canary.Islands.Iso.SE161.Haplo.U6b1.Cal.Canary+Europe.Age0.':0.005220404472804807):0.011611830985642233):0.008344899250483331, 'CH.Morocco.Iso.Tor244.Haplo.U6d1b.Cal.Europe.Age0.':0.02905747569610165):0.008098352918036556, ('CH.Ethiopia.Iso.Tor251.Haplo.U6a2a1.Cal.Europe.Age0.':0.023835662725522965, ('CH.Italy.Iso.Tor245.Haplo.U6a7a.Cal.Europe.Age0.':0.026108277951000115, ('CH.Iraq.Iso.Tor257.Haplo.U6a4.Cal.Europe.Age0.':0.024914795682014608, ('CH.Mauritania.Iso.2082.Haplo.U6a3.Cal.Europe.Age0.':0.02025706278402795, 'CH.Nigeria.Iso.Tor252.Haplo.U6a5a.Cal.Europe.Age0.':0.020760876830440842):0.004910950904001584):0.0035501877693649045):0.0028272100466135586):0.007994563044731489):0.012841937103874306):0.006527558686704823):0.001967332539187368, ((((('CH.China.Iso.Yi10.Haplo.B5a1a.Age0.':0.01138893126405823, ('CH.Andamans.Islands.Iso.N20.Haplo.B5a1a1.Age0.':0.011057969113893087, 'CH.Cambodia.Iso.Cambodian14.Haplo.B5a1a.Age0.':0.01138775753057185):0.00250089019294906):0.00749267665127828, 'CH.China.Iso.Yi09.Haplo.B5a1.Age0.':0.020340832310734108):0.028162770217315874, ('CH.China.Iso.Tujia03.Haplo.B4h.Age0.':0.03615730227142629, ((('CH.China.Iso.Naxi08.Haplo.B4a4.Age0.':0.03064107820939622, ('CH.China.Iso.Mongola02.Haplo.B4a1c4.Age0.':0.025490652805840144, ('CH.Taiwan.Iso.Am111.Haplo.B4a1a2.Age0.':0.01936730871525345, (((('CH.Cook.Islands.Iso.C1190.Haplo.B4a1a1a.Cal.Remote.Age0.':0.0021810385099833266, 'CH.Cook.Islands.Iso.C1190.Haplo.B4a1a1a1.Cal.Remote.Age0.':0.0021810385099833266):0.006614518568526766, 'CH.Samoa.Iso.S1216.Haplo.B4a1a1a1.Cal.Remote.Age0.':0.008733364593730681):0.0031789359138160835, (((('CH.Madagascar.Iso.M164.Haplo.B4a1a1a2.Cal.Mada.Age0.':0.003755155976786894, 'CH.Madagascar.Iso.Amb2.Haplo.B4a1a1a2.Cal.Mada.Age0.':0.0037289913313523944):0.0016393360592973818, 'CH.Madagascar.Iso.M138.Haplo.B4a1a1a2.Cal.Mada.Age0.':0.0037543797974881024):0.006025456455588932, (('CH.Cook.Islands.Iso.C1112.Haplo.B4a1a1a1.Cal.Remote.Age0.':0.009381225988163232, (('CH.Vanuatu.Iso.PO314.Haplo.B4a1a1a.Cal.Remote.Age0.':0.006967883644578837, ('CH.Tonga.Iso.TL36.Haplo.B4a1a1a.Cal.Remote.Age0.':0.007107308529921694, 'CH.Vanuatu.Iso.MF025.Haplo.B4a1a1a.Cal.Remote.Age0.':0.008311587554768941):0.0029144166821110915):0.002544998732638609, 'CH.Samoa.Iso.unknw.Haplo.B4a1a1a.Cal.Remote.Age0.':0.00944982276632569):0.0021996347249466776):0.0016291903869968393, 'CH.Tonga.Iso.unknw.Haplo.B4a1a1a.Cal.Remote.Age0.':0.007121937905770672):0.0023868955129278733):0.0022302421134897466, 'CH.Samoa.Iso.S1220.Haplo.B4a1a1a.Cal.Remote.Age0.':0.011213433886725447):0.001886569476084888):0.00199894376485053, (('CH.New.Zealand.Iso.mt29.Haplo.B4a1a1a3.Cal.NeoZ.Age0.':0.0032834895071942936, ((('CH.New.Zealand.Iso.mt28.Haplo.B4a1a1a3.Cal.NeoZ.Age0.':0.0016956485723478327, 'CH.New.Zealand.Iso.mt13.Haplo.B4a1a1a3.Cal.NeoZ.Age0.':0.0016535045491343282):0.001464403618599108, (('CH.New.Zealand.Iso.mt3.Haplo.B4a1a1a3.Cal.NeoZ.Age0.':0.0016673813615549343, 'CH.New.Zealand.Iso.mt25.Haplo.B4a1a1a3.Cal.NeoZ.Age0.':0.0016554395232031825):0.0015295419257604398, 'CH.New.Zealand.Iso.mt8.Haplo.B4a1a1a3.Cal.NeoZ.Age0.':0.001627982622712863):0.0013254588158265696):0.0013735601548824068, 'CH.New.Zealand.Iso.mt14.Haplo.B4a1a1a3.Cal.NeoZ.Age0.':0.0033743928883644427):0.0010945908227976287):0.003045749491168964, 'CH.Vanuatu.Iso.PO44.Haplo.B4a1a1a.Cal.Remote.Age0.':0.007827153883074178):0.005480798325502933):0.0039035690437252022):0.006356563469874222):0.005401239585247631):0.00503699076828509, 'A.H.AMH.BS11.KC521454.1.Age.0.00804':0.026793671892577073):0.003236359394986599, ((('CH.Mexico.Iso.Mixe15.Haplo.B2c1.Cal.America2.Age0.':0.020753587424573696, ('CH.Guatemala.Iso.Quiche40.Haplo.B2.Cal.America2.Age0.':0.020832663730356995, (((((('CH.Chile.Iso.Aymara14.Haplo.B2.Cal.America2.Age0.':0.014705329405135555, 'CH.Brazil.Iso.Kaingang106.Haplo.B2.Cal.America2.Age0.':0.014291838992637345):0.0021095656531807377, 'CH.Colombia.Iso.Colombian07.Haplo.B2e.Cal.America2.Age0.':0.013945547282320583):0.0019291077664157072, ((('CH.Paraguay.Iso.Ache29.Haplo.B2h.Cal.America2.Age0.':0.001646272630559036, 'CH.Paraguay.Iso.Ache20.Haplo.B2h.Cal.America2.Age0.':0.001646272630559036):0.012050113742632831, 'CH.USA.Iso.IAG1.Haplo.B2.Cal.America2.Age0.':0.014188516993963987):0.0024778927529722386, ('CH.Colombia.Iso.Wayuu38.Haplo.B2d.Cal.America2.Age0.':0.00490638364266953, 'CH.Panama.Iso.Guaymi01.Haplo.B2d.Cal.America2.Age0.':0.00490638364266953):0.0104167290048681):0.002078571165842907):0.0014976011702694959, 'CH.USA.Iso.IAE2.Haplo.B2a1.Cal.America2.Age0.':0.014547342291221337):0.0014472204038055599, 'CH.Mexico.Iso.Mixe34.Haplo.B2.Cal.America2.Age0.':0.014834301180892536):0.0012945291834951247, 'CH.Chile.Iso.Aymara31.Haplo.B2.Cal.America2.Age0.':0.015794061133335004):0.0027353483004390893):0.001321194034158819):0.009056868918680745, 'CH.China.Iso.She02.Haplo.B4b1a2e.Age0.':0.03156631704342541):0.007593195962005647, 'CH.China.Iso.Uygur05.Haplo.B4.Age0.':0.03175156853432008):0.0019177507062963415):0.0038772293404298764):0.006641701509262861):0.0066770367440255225, (((('CH.PNG.Iso.Bundi246LL.Haplo.P4a.Cal.Sahul.Age0.':0.020762666153931807, (('CH.PNG.Iso.Pap12.Haplo.P4a1.Cal.Sahul.Age0.':0.015449674653616505, ('CH.PNG.Iso.B009.099.Haplo.P4a1.Cal.Sahul.Age0.':0.013956198135162572, 'CH.PNG.Iso.BlueNG230.Haplo.P4a1.Cal.Sahul.Age0.':0.013895023021005258):0.0027251863568764603):0.005977937977749929, 'CH.PNG.Iso.UV1145.Haplo.P4a.Cal.Sahul.Age0.':0.020702276153022434):0.0016662024962567179):0.02546067243958392, 'CH.Australie.Iso.AUD32.Haplo.P4b1.Cal.Sahul.Age0.':0.04924170001784548):0.004882841135351733, (('CH.Australie.Iso.AUR17.Haplo.P8.Cal.Sahul.Age0.':0.046943443746479546, 'CH.PNG.Iso.Papuan07.Haplo.P1d1.Cal.Sahul.Age0.':0.049327035144348774):0.005005077580595813, ((('CH.PNG.Iso.unknw.Haplo.P2.Cal.Sahul.Age0.':0.02444660026775963, 'CH.PNG.Iso.B015.040.Haplo.P2.Cal.Sahul.Age0.':0.025188791149548168):0.002767030725677901, 'CH.PNG.Iso.Pap100.Haplo.P2.Cal.Sahul.Age0.':0.024493790715961517):0.019647174441796703, 'CH.Australie.Iso.E4.Haplo.P5.Cal.Sahul.Age0.':0.043344155522082616):0.00624113893793774):0.0030591518781891308):0.0015320570718278205, ('CH.Australie.Iso.Aus16.Haplo.P7.Cal.Sahul.Age0.':0.04799256682555287, ('CH.Australia.Iso.AL25.Haplo.P3b1.Cal.Sahul.Age0.':0.02243278058269717, 'CH.PNG.Iso.Mon515.Haplo.P3b1.Cal.Sahul.Age0.':0.02243278058269717):0.027181697461698892):0.002317256825514677):0.003635197392153565):0.0017502149330013309, 'A.H.AMH.Tianyuan.Cave.KC417443.1.Age.0.038825':0.015863090987316142):0.0014647713110356542):0.0038966961527732505, ('CH.Philippines.Iso.Mam62.Haplo.N11b.Cal.HaploN.Age0.':0.0027498399368421442, 'CH.Philippines.Iso.Mam6.Haplo.N11b.Cal.HaploN.Age0.':0.0027498399368421442):0.057738477796027844):0.0012750324798939975, ((('CH.Unknw.Iso.1239.Haplo.N1b1a5.Cal.HaploN.Age0.':0.055296669610527364, 'CH.Australie.Iso.Aus20.Haplo.S5.Age0.':0.053357721408792046):0.0036356052864570474, ('CH.China.Iso.Zhuang10.Haplo.N2a.Cal.HaploN.Age0.':0.06308085743995116, ((('CH.China.Iso.Daur02.Haplo.Y1a.Age0.':0.01861732837757769, 'CH.Philippines.Iso.Man97.Haplo.Y2a1.Age0.':0.01861732837757769):0.024476510292016713, ('CH.Unknw.Iso.NDsq0153.Haplo.N22a.Cal.HaploN.Age0.':0.04052604009313837, 'CH.Tibet.Iso.CQ6.Haplo.N1a2.Cal.HaploN.Age0.':0.03949339468482903):0.004807016439479247):0.009109745916113033, 'CH.Malaysia.Iso.TMF020.Haplo.N9b2.Cal.HaploN.Age0.':0.050607932863718605):0.006799940408716804):0.005576439592060283):0.005705349225302011, ((('CH.Australie.Iso.AUD3.Haplo.S1a.Age0.':0.054107371777979474, 'CH.China.Iso.Hani71.Haplo.N1a3.Cal.HaploN.Age0.':0.05442224559378623):0.0046544991945279635, ((('CH.Pakistan.Iso.Sindhi12.Haplo.W3a1b.Age0.':0.019590527187452036, ('CH.Finland.Iso.unknw.Haplo.W1a.Age0.':0.021605363806293125, ('CH.Israel.Iso.Bedouin11.Haplo.W.Age0.':0.01709631155563767, 'CH.Pakistan.Iso.Sindhi15.Haplo.W4.Age0.':0.016828498566236645):0.003878929757654451):0.00248387216028027):0.004117440473867887, 'CH.Pakistan.Iso.Makrani25.Haplo.W3b.Age0.':0.025782954477822893):0.019449917170939985, 'CH.Russia.Iso.Ket2000.Haplo.N10a.Cal.HaploN.Age0.':0.045637753517494724):0.012431059439036675):0.00439775414535546, (('CH.Russia.Iso.Tm19.Haplo.N9a10.Cal.HaploN.Age0.':0.04613606418038166, (('CH.India.Iso.R132.Haplo.N3.Cal.HaploN.Age0.':0.03476652555825441, ('CH.Tanzania.Iso.TZMW027.Haplo.N1a1a3.Cal.HaploN.Age0.':0.01335008449049533, 'CH.Yemen.Iso.JHA114.Haplo.N1a1a.Cal.HaploN.Age0.':0.01335008449049533):0.021884644175597046):0.004327419660278913, '''CH.Poland.Iso.Polish 348.Haplo.N8.Cal.HaploN.Age0.''':0.037251124151828144):0.007844292646531803):0.00842811774107755, (('CH.OrkneyIslands.Iso.Orcadian12.Haplo.X2b.Age0.':0.029046993919214694, (((((('CH.USA.Iso.Tor685.Haplo.X2a1b.Cal.America5.Age0.':0.008857739523309016, 'CH.Native.American.Iso.CHIPPEWA44.Haplo.X2a1b.Cal.America5.Age0.':0.008836081807321402):0.001898629861015156, ('CH.USA.Iso.Tor688.Haplo.X2a1b1a.Cal.America5.Age0.':0.004598732544126066, ('CH.Native.American.Iso.CHIPPEWA85.Haplo.X2a1b1a.Cal.America5.Age0.':0.0016934725639750781, 'CH.Native.American.Iso.CHIPPEWA20.Haplo.X2a1b1a.Cal.America5.Age0.':0.0016927698651751566):0.0029392019982393477):0.0044679925032929954):0.0028713799701499936, ((('CH.Canada.Iso.Ojibwa967.Haplo.X2a1.Cal.America5.Age0.':0.003535195582551133, 'CH.Canada.Iso.Tor690.Haplo.X2a1.Cal.America5.Age0.':0.003528787299195726):0.008996568280422812, ('CH.Native.American.Iso.CHIPPEWA76.Haplo.X2a1c.Cal.America5.Age0.':0.005499605309592665, 'CH.USA.Iso.Tor689.Haplo.X2a1c.Cal.America5.Age0.':0.005499605309592665):0.006949295812376565):0.0021916590788402077, 'CH.Native.American.Iso.CHIPPEWASWO97.Haplo.X2a1.Cal.America5.Age0.':0.011241757653596479):0.00204995963453097):0.0018388120332971918, (('CH.Native.American.Iso.JEMEZ435.Haplo.X2a1a1.Cal.America5.Age0.':8.432000185499891E-4, 'CH.Native.American.Iso.JEMEZ22.Haplo.X2a1a1.Cal.America5.Age0.':8.432000185499891E-4):0.010018366773793539, 'CH.USA.Iso.Tor683.Haplo.X2a1a.Cal.America5.Age0.':0.010482661451939308):0.0039056727943182134):0.004719210043079355, 'CH.USA.Iso.Tor682.Haplo.X2a2.Cal.America5.Age0.':0.020500697424872292):0.0075431037388426015, 'CH.Finland.Iso.unknw.Haplo.X2c1.Age0.':0.026614869276854518):0.004135087996332265):0.004064590082183626, 'CH.Pakistan.Iso.Burusho20.Haplo.X2d.Age0.':0.03244088141390427):0.020455124172921713):0.005308160174594191):0.0021528475733367677):0.003484971848953722):0.0015955264023352661, ((((('CH.Mexico.Iso.Mixtec48.Haplo.A2m.Cal.America1.Age0.':0.014960686043053895, 'CH.Mexico.Iso.Maya23.Haplo.A2m.Cal.America1.Age0.':0.014960686043053895):0.011994450796363323, ((('CH.Brazil.Iso.Guarani644.Haplo.A2.Cal.America1.Age0.':0.020433982882902418, ('CH.Greenland.Iso.Inuit181.Haplo.A2b1.Cal.America1.Age0.':0.01699156937736127, 'CH.Mexico.Iso.Zapotec64.Haplo.A2.Cal.America1.Age0.':0.018646452679420895):0.0033210960069670775):0.0025522298638597707, (('CH.Guatemala.Iso.Quiche24.Haplo.A2.Cal.America1.Age0.':0.018834605488122172, ('CH.Panama.Iso.Guaymi10.Haplo.A2w.Cal.America1.Age0.':0.013477076010399183, 'CH.Colombia.Iso.Kogi56.Haplo.A2w.Cal.America1.Age0.':0.013477076010399183):0.007049512931210694):0.001841178549672641, ('CH.USA.Iso.Dogrib39.Haplo.A2.Cal.America1.Age0.':0.01657640915095006, ('CH.Colombia.Iso.Embera13.Haplo.A2p.Cal.America1.Age0.':0.003197425801678482, 'CH.Colombia.Iso.Embera25.Haplo.A2p.Cal.America1.Age0.':0.003197425801678482):0.014710137837879835):0.0033307785085735712):0.001097487811143517):5.704705282189214E-4, ((('CH.Colombia.Iso.Arhuaco11.Haplo.A2h.Cal.America1.Age0.':0.0036464086025348036, 'CH.Colombia.Iso.Arhuaco06.Haplo.A2p.Cal.America1.Age0.':0.0036464086025348036):0.01673246912236775, ('A.H.AMH.Dodge.160.Age.0.004855':0.01642262999617657, 'CH.Canada.Iso.Ojibwa982.Haplo.A2i.Cal.America1.Age0.':0.020234400220719557):0.00173029109369784):0.0015502782544003155, (('CH.Colombia.Iso.TTarapaca13.Haplo.A2ac.Cal.America1.Age0.':0.00140821104752017, 'CH.Colombia.Iso.TTarapaca22.Haplo.A2ac.Cal.America1.Age0.':0.00140821104752017):0.019681739075934863, ((('A.H.AMH.Lucy.938.Age.0.005675':0.0037130634463070906, 'A.H.AMH.Dodge.152.Age.0.002535':0.0068587462074445405):0.008168088844249308, 'CH.Mexico.Iso.Mixtec73.Haplo.A2j1.Cal.America1.Age0.':0.019546663457112968):0.0024462215889504537, 'CH.Mexico.Iso.Maya06.Haplo.A2e.Cal.America1.Age0.':0.019095217325680976):0.002099174796289506):4.911176632806319E-4):0.0018606877313118858):0.0017848780945562827):0.0024069200732345303, ((('CH.USA.Iso.Apache514.Haplo.A2a.Cal.America1.Age0.':0.003955129284599504, 'CH.Canada.Iso.Cree09.Haplo.A2a.Cal.America1.Age0.':0.003955129284599504):0.00858085270658287, 'CH.Greenland.Iso.Inuit576.Haplo.A2a.Cal.America1.Age0.':0.012533994696374413):0.00732752750899811, ('CH.CostaRica.Iso.Cabecar36.Haplo.A2af1a1.Cal.America1.Age0.':0.0013210857916024462, 'CH.CostaRica.Iso.Cabecar35.Haplo.A2af1a1.Cal.America1.Age0.':0.0013210857916024462):0.01934914147001691):0.003051750456242256):0.010618260844420966, 'CH.China.Iso.Tu08.Haplo.A4c.Age0.':0.037286521962701595):0.0030494765825091613, 'CH.China.Iso.Miao01.Haplo.A5b1b.Age0.':0.03793045584037728):0.020549313907275706):0.006475053489288463, ((((((((('CH.Cambodia.Iso.Cambodian20.Haplo.M72.Cal.HaploM.Age0.':0.04555921713953719, 'CH.Pakistan.Iso.Hazara06.Haplo.M9a1a1c1b.Cal.HaploM.Age0.':0.0484823426970421):0.005068879516718269, ('CH.Pakistan.Iso.Balochi24.Haplo.M5a2a1a.Cal.HaploM.Age0.':0.037653868553660395, (('CH.Pakistan.Iso.Balochi08.Haplo.M65a.Cal.HaploM.Age0.':0.03812200958634429, (('CH.China.Iso.Mongola10.Haplo.G2ac.Age0.':0.027488183934119732, 'CH.China.Iso.Naxi10.Haplo.G3a1.Age0.':0.027488183934119732):0.011616862059782025, 'CH.Australie.Iso.Aus28.Haplo.M15.Cal.HaploM.Age0.':0.04205683516531806):0.0022885403547219553):0.0032346968959088337, 'CH.China.Iso.Daur10.Haplo.M10a.Cal.HaploM.Age0.':0.03902131989145658):0.0031475326250595035):0.005575279670729096):0.004020032726606004, 'CH.Australie.Iso.AUR6.Haplo.M42a.Cal.HaploM.Age0.':0.04801502358350187):0.002899502231271853, (('CH.Andamans.Islands.Iso.O21.Haplo.M31a1b.Cal.HaploM.Age0.':0.006985435300083098, 'CH.Andamans.Islands.Iso.GA9.Haplo.M31a1a.Cal.HaploM.Age0.':0.006985435300083098):0.03927127998194212, ((('CH.Andamans.Islands.Iso.O19.Haplo.M32a.Cal.HaploM.Age0.':0.009375097892746072, 'CH.Andamans.Islands.Iso.GA8.Haplo.M32a.Cal.HaploM.Age0.':0.009375097892746072):0.03654399090187904, 'CH.PNG.Iso.Pap45.Haplo.M29.Cal.HaploM.Age0.':0.04448833263775489):0.0033765686732498117, 'CH.Australie.Iso.Aus38.Haplo.M14.Cal.HaploM.Age0.':0.050890926485134394):0.0035316709702496486):0.004816515521711129):0.003491982619331164, (('CH.Australie.Iso.Aus33.Haplo.Q2b.Age0.':0.03814411513537982, ('CH.PNG.Iso.Papuan08.Haplo.Q3a1.Age0.':0.035657704537042416, ('CH.Bougainville.Iso.Melanesian19.Haplo.Q1c.Age0.':0.0012404112062902532, 'CH.Bougainville.Iso.Melanesian02.Haplo.Q1c.Age0.':0.0012404112062902532):0.0345787412981727):0.003999173312668876):0.013139057954562038, 'CH.Philippines.Iso.Sur132.Haplo.M21a.Cal.HaploM.Age0.':0.03903382335749738):0.0032820903754718733):0.002986158800248701, (('CH.China.Iso.Han35.Haplo.M8a2b.Cal.HaploM.Age0.':0.04042746405341292, ((('CH.Russia.Iso.Volga92.Haplo.Z1a1a.Age0.':0.002649258425659218, 'CH.Russia.Iso.Volga81.Haplo.Z1a1a.Age0.':0.0026175743171198925):0.003560681744543347, ('CH.Sweden.Iso.Sa2.Haplo.Z1a1a.Age0.':0.0014019891761564208, 'CH.Sweden.Iso.Vi17.Haplo.Z1a1a.Age0.':0.0014026734770265403):0.0044965047974540725):0.019598701608879856, 'CH.Siberia.Iso.Yakut01.Haplo.Z3a1.Age0.':0.0255754087176356):0.01497555657970118):0.004288525358987822, ((('CH.Colombia.Iso.Inga28.Haplo.C1c4.Cal.America3.Age0.':0.01886655776323524, (('CH.Colombia.Iso.Zenu14.Haplo.C1c3.Cal.America3.Age0.':0.0042481419729405645, 'CH.Colombia.Iso.Zenu15.Haplo.C1c3.Cal.America3.Age0.':0.004220011127684652):0.0035385185752452677, 'CH.Colombia.Iso.Kogi51.Haplo.C1c3.Cal.America3.Age0.':0.0066643532869473665):0.011881128604079704):0.005432604479252384, ((('CH.Colombia.Iso.Inga06.Haplo.C1b.Cal.America3.Age0.':0.02020776927390749, ('CH.Mexico.Iso.Pima20.Haplo.C1b.Cal.America3.Age0.':0.0027129106822138135, 'CH.Mexico.Iso.Pima23.Haplo.C1b.Cal.America3.Age0.':0.0027129106822138135):0.01980682682864555):0.0030863070312422097, 'CH.Colombia.Iso.Wayuu31.Haplo.C1b.Cal.America3.Age0.':0.020752998320439725):0.0034451045287647586, (('CH.Colombia.Iso.Colombian02.Haplo.C1d1c1.Cal.America3.Age0.':0.01799568904733381, ('CH.Canada.Iso.Cree21.Haplo.C1d1a1.Cal.America3.Age0.':0.018401714433933427, 'CH.Brazil.Iso.Kaingang79.Haplo.C1d1c1.Cal.America3.Age0.':0.017977800979843927):0.002242453238093544):0.004739530761962028, 'CH.Brazil.Iso.Guarani655.Haplo.C1b.Cal.America3.Age0.':0.023090908734404426):0.0013420334330925677):0.0015986321670699477):0.002732898972522734, ('CH.Mexico.Iso.Zapotec82.Haplo.C1b.Cal.America3.Age0.':0.02582589595522993, (('CH.Siberia.Iso.TNentsi04U.Haplo.C4a1c1.Age0.':0.025101709515617864, ('CH.China.Iso.Xibo06.Haplo.C5a1.Age0.':0.016831910923989356, 'CH.China.Iso.Hezhen09.Haplo.C5d1.Age0.':0.01681937743177632):0.007546057478282175):0.004079811206741915, ('CH.China.Iso.Dai03.Haplo.C7a2.Age0.':0.011176640523820268, 'CH.China.Iso.Lahu07.Haplo.C7a2.Age0.':0.011176640523820268):0.01465657877094832):0.0025298049695141977):0.00280793425199767):0.012340930541938381):0.011178503537233372):0.00212075315549203, (('CH.Siberia.Iso.Yakut19.Haplo.D5a2a2.Age0.':0.047180876980754724, (((((('CH.Brazil.Iso.Karitiana19.Haplo.D1e.Cal.America4.Age0.':0.0017426016136348036, 'CH.Brazil.Iso.Karitiana18.Haplo.D1e.Cal.America4.Age0.':0.0017426016136348036):0.023704993138694955, ('CH.Brazil.Iso.Surui06.Haplo.D1a1.Cal.America4.Age0.':0.0014438534501787987, 'CH.Brazil.Iso.Surui18.Haplo.D1a1.Cal.America4.Age0.':0.0014438534501787987):0.025035321504966457):0.0027735533469875227, ('CH.Argentina.Iso.ACO389.Haplo.D1j1a2.Cal.America4.Age0.':0.026357035693372385, ('CH.Colombia.Iso.TArara39.Haplo.D1.Cal.America4.Age0.':0.0028630824722290626, 'CH.Colombia.Iso.TArara51.Haplo.D1.Cal.America4.Age0.':0.0028630824722290626):0.023509867799751234):0.0022163801320580897):0.0021434530777028537, ('CH.Argentina.Iso.ARN104.Haplo.D1g2a.Cal.America4.Age0.':0.017938195997622117, ('CH.Chile.Iso.686439.Haplo.D1g4.Cal.America4.Age0.':0.019525851569869853, (('CH.Argentina.Iso.Mco50.Haplo.D1g6.Cal.America4.Age0.':0.014520458257497808, 'CH.Chile.Iso.686986.Haplo.D1g3.Cal.America4.Age0.':0.013458017648679777):0.004476711708669193, ('CH.Chile.Iso.Huiliche11.Haplo.D1g1b.Cal.America4.Age0.':0.015924388078547458, 'CH.Chile.Iso.Huiliche07.Haplo.D1g.Cal.America4.Age0.':0.015337787414023323):0.0024029198515530307):0.003708358694816589):0.0024090305638996656):0.005600993593807368):0.005824928607024696, (('A.H.AMH.Saqqaq.EU725621.2.Age.0.003351':0.029879286705031465, 'CH.China.Iso.Tujia08.Haplo.D4b2b2b.Age0.':0.03273118485905765):0.002430112327749067, ('CH.China.Iso.Hezhen07.Haplo.D4o2a.Age0.':0.03159286491417515, 'CH.China.Iso.Tu03.Haplo.D1h.Age0.':0.030980834878551806):0.004884751499003945):0.003814907582970679):0.0027590104473221946, ('A.H.AMH.Clovis.Age.0.012631':0.003410772740889218, 'A.H.AMH.Lucy.939.Age.0.006075':0.009962711203123635):0.02101109970887191):0.008093737961864373):0.007304500513106918, ((('CH.Japan.Iso.SCsq0104.Haplo.M7a2a2.Cal.Japan+HaploM.Age0.':0.01358587244853344, 'CH.Japan.Iso.GM1009.Haplo.M7a2a2.Cal.Japan+HaploM.Age0.':0.01358587244853344):0.015826340612577715, (('CH.Japan.Iso.mdmd25.Haplo.M7a1b.Cal.Japan+HaploM.Age0.':0.013762207391245796, 'CH.Japan.Iso.TCsq0007.Haplo.M7a1b.Cal.Japan+HaploM.Age0.':0.013762207391245796):0.009456600467124255, ((('CH.Japan.Iso.PDsq0088.Haplo.M7a1a.Cal.Japan+HaploM.Age0.':0.015564951611958843, 'CH.Japan.Iso.SCsq0070.Haplo.M7a1a.Cal.Japan+HaploM.Age0.':0.011018946830173154):0.0016167405064816402, 'CH.Japan.Iso.NDsq0052.Haplo.M7a1a1a.Cal.Japan+HaploM.Age0.':0.010663798102820629):0.0015156048995943721, 'CH.Japan.Iso.ONsq0072.Haplo.M7a1a3.Cal.Japan+HaploM.Age0.':0.010514941117196763):0.007250637024091671):0.006196847513325109):0.017347502828956373, ((('CH.China.Iso.Dai09.Haplo.M7c3b.Cal.HaploM.Age0.':0.015418415123250755, 'CH.Philippines.Iso.Sur131.Haplo.M7c3c.Cal.HaploM.Age0.':0.015412218657658737):0.008049901726425383, 'CH.China.Iso.She07.Haplo.M7c1b.Cal.HaploM.Age0.':0.02344206662223957):0.016529890678291213, ('CH.China.Iso.Han21.Haplo.M7b124567.Cal.HaploM.Age0.':0.012875595942773113, 'CH.China.Iso.Miao09.Haplo.M7b4.Cal.HaploM.Age0.':0.012875595942773113):0.02710438317474478):0.006792655904578569):0.006385974478589079):0.0017829152710111369):0.0021107757337164488, ('CH.Tanzania.Iso.tzbg005.Haplo.M1a5.Cal.HaploM.Age0.':0.02678988504649191, 'CH.Tanzania.Iso.tzms007.Haplo.M1a1.Cal.HaploM.Age0.':0.02678988504649191):0.022714622048761065):0.008128374321314533, ((('CH.Tanzania.Iso.TZIQ006.Haplo.L3h1a2a1.Cal.HaploL3.Age0.':0.03819080876654677, 'CH.Tanzania.Iso.TZHZ251.Haplo.L3h1a2.Cal.HaploL3.Age0.':0.03819080876654677):0.02660263232747441, (((('CH.Ethiopia.Iso.ETH63.Haplo.L3x1b.Cal.HaploL3.Age0.':0.03987612464390037, ('CH.Unknwm.Iso.7694.Haplo.L3k1.Cal.HaploL3.Age0.':0.041458133779641075, ('CH.Sudan.Iso.SUD1.Haplo.L3e5.Cal.HaploL3.Age0.':0.025943874215657026, 'CH.Algeria.Iso.Mozabite07.Haplo.L3e2b1.Cal.HaploL3.Age0.':0.025949886574542478):0.012011229028367067):0.002979785500264206):0.0030581226166080996, ('CH.Ethiopia.Iso.Tor69.Haplo.L3i1b.Cal.HaploL3.Age0.':0.019140274559241322, 'CH.Ethiopia.Iso.ETH54.Haplo.L3i1a.Cal.HaploL3.Age0.':0.019140274559241322):0.019207552934863103):0.015746097140956553, 'CH.Tanzania.Iso.tztr024.Haplo.L3a1.Cal.HaploL3.Age0.':0.06106266290131165):0.004609111649302705, ('CH.Chad.Iso.L550.Haplo.L3f1a.Cal.HaploL3.Age0.':0.04392578285949572, 'CH.Ethiopia.Iso.Tor83.Haplo.L3f2a1.Cal.HaploL3.Age0.':0.04392578285949572):0.015158051923485889):0.005167308908787477):0.0035888523868776163, ((('CH.Senegal.Iso.Mandenka06.Haplo.L3d1d.Cal.HaploL3.Age0.':0.03155325848878886, ('CH.Tanzania.Iso.TZMW031.Haplo.L3d1a1a.Cal.HaploL3.Age0.':0.011576046761927538, 'CH.Tanzania.Iso.tztr007.Haplo.L3d1a1a.Cal.HaploL3.Age0.':0.011576046761927538):0.01997721172686129):0.018906875461203433, 'CH.Kenya.Iso.BantuKenya07.Haplo.L3b1a1a.Cal.HaploL3.Age0.':0.05038098607062299):0.0057238977800115765, ('CH.Ethiopia.Iso.Tor84.Haplo.L3c.Cal.HaploL3.Age0.':0.011429173734142864, 'CH.Israel.Iso.L293.Haplo.L3c.Cal.HaploL3.Age0.':0.011429173734142864):0.04394439172827092):0.006022103357321717):0.004219772941436839):0.005804287095290966):0.017802446808104465):0.016693897953687437, 'CH.Kenya.Iso.BantuKenya08.Haplo.L5a1a.Age0.':0.11016579340701431):0.013129268685620284):0.01464936457437704, ((('CH.Tanzania.Iso.tzbg031.Haplo.L0d3.Age0.':0.0707289900791252, (('CH.Namibia.Iso.San03.Haplo.L0d1c.Age0.':0.0030372205099225805, 'CH.South.Africa.Iso.sanC2.Haplo.L0d1c.Age0.':0.0030372205099225805):0.04332949800810678, 'CH.Namibia.Iso.San06.Haplo.L0d1b2.Age0.':0.04636671851802933):0.024211860629293522):0.007846378503393365, 'CH.South.Africa.Iso.San54L0d.Haplo.L0d2c.Age0.':0.07830291643413201):0.03176700164300382, ('CH.Tanzania.Iso.TZDT068.Haplo.L0f2a.Age0.':0.08448244214107366, (('CH.Tanzania.Iso.tzsw005.Haplo.L0a2.Age0.':0.024004566556901273, 'CH.Congo.Iso.MbutiPygmy12.Haplo.L0a2b.Age0.':0.024004566556901273):0.01793439051754332, 'CH.Tanzania.Iso.TZDT067.Haplo.L0a1c.Age0.':0.04193895707444448):0.042543485066629):0.025737886867864525):0.027724097658073762):0.23793617778783005, ((('A.H.Neanderthal.El.Sidron.1253.FM865409.1.Age.0.042479':0.01171053335210772, ('A.H.Neanderthal.Feldhofer.1.FM865407.1.Age.0.043383':0.008606321174488996, '''A.H.Neanderthal.Vindija.33.16.NC 011137.1.Age.0.041146''':0.00980070047522112):0.004387255079807609):0.00341272367370198, 'A.H.Neanderthal.Feldhofer.2.FM865408.1.Age.0.042921':0.014165503776647917):0.06654804769649954, 'A.H.Neanderthal.Meznaiskaya.1.FM865411.1.Age.0.06':0.06027883300449174):0.25017112716512796):3.6161885843030896, 'APES.Pan.troglodytes.troglodytes.CP466.HM068573.1.Age.0':3.992069188757927):0.0;
end;
